# Supplementary material for: Modelling the microelimination of chronic hepatitis C in the canton of Bern, Switzerland: Reaching the Swiss Hepatitis Strategy goals despite the impact of the COVID 19 pandemic
Source: PLoS One. 2022 Aug 12;17(8):e0272518. doi: 10.1371/journal.pone.0272518 (PMC9374235; doi:10.1371/journal.pone.0272518)
Supplement: S1 File — (XLSX) [file pone.0272518.s001.xlsx]

## Sheet: Figure 1
	Fig 1. HCV prevalence by age and sex (A) and HCV infected population by age group (B) (canton of Bern). Adapted from Federal Office of Public Health, numbers and statitics [18].
(A)	HCV Prevalence by Age and Sex — Bern, 2015 (End of Year)
	Age Group	0–4	5–9	10–14	15–19	20–24	25–29	30–34	35–39	40–44	45–49	50–54	55–59	60–64	65–69	70–74	75–79	80–84	85+
	Male Prevalence	0	0.0001	0.0002	0.0005	0.001	0.0021	0.0039	0.0073	0.012	0.0132	0.0135	0.011	0.0068	0.0038	0.0046	0.0057	0.0054	0.0041
	Female Prevalence	0	0.0001	0.0002	0.0005	0.001	0.0021	0.004	0.0076	0.0128	0.0147	0.0154	0.0132	0.0079	0.0043	0.0047	0.0056	0.0051	0.0031
(B)	HCV-Infected Population by Age Group — Bern, 2015
	Total Infected Age Distribution	0–4	5–9	10–14	15–19	20–24	25–29	30–34	35–39	40–44	45–49	50–54	55–59	60–64	65–69	70–74	75–79	80–84	85+
	2015	11	22	31	49	79	146	282	493	758	948	936	676	377	229	197	173	130	77

## Sheet: Figure 2
	Fig 2. Acute new cases reported to FOPH for the canton of Bern. Adapted from Federal Office of Public Health, numbers and statitics [22].
	Acute cases reported to FOPH
	Bern	Year of first notification	1988	1989	1990	1991	1992	1993	1994	1995	1996	1997	1998	1999	2000	2001	2002	2003	2004	2005	2006	2007	2008	2009	2010	2011	2012	2013	2014	2015	2016	2017	2018	2019	Total
	Reported cases (N)	Acute	0	0	2	3	12	5	6	4	7	14	8	10	7	12	12	10	5	11	8	7	5	2	10	7	4	4	4	6	3	4	0	2	185

## Sheet: Figure 3
	Fig 3. Liver transplants in Bern (2015-2019). Adapted from Swisstransplant preliminary statistics 2019 [23].
		2015	2016	2017	2018	2019
	Liver transplants conducted in Bern	27	19	29	46	47
	Liver transplants (Bern residents)	12.15	8.55	13.05	20.7	21.15
	HCV+ transplants (Bern residents)	2.5758	1.8126	2.7666	4.3884	4.4838

## Sheet: Figure 4
	Fig 4. Cascade of care, canton of Bern (2019) including total viremic infections, diagnosed, treated and cured (the bars represent the 95%UI).
			Beginning of 2019	Through 2018	During 2018
		Population in 2019	Viremic Infections	Diagnosed	Treated	Cured
	Model	1.06353e+06	4645.82	2625.69	126	119.7
	Error bars		Viremic Infections	Diagnosed	Treated	Cured
	Low		1318.24	260	13	12
	High		289.007	260	13	12

## Sheet: Figure 5
	Fig 5. Number of viremic infected patients (prevalence), annual treated and cumulated treated between 2015 and 2030 in the canton of Bern.
		2015	2016	2017	2018	2019
	Infected, 2015-2030	5615.81	5357.4	5073.03	4834.56	4645.82
	Treated, 2015-2030	270	293	245	190	126
	Cumulative Treated, 2015-2030	270	563	808	998	1124

## Sheet: Figure 6
	Fig 6. Total viremic infections, liver-related death, incidence of hepatocellular carcinoma (HCC) and incidence of decompensated cirrhosis by scenario for the canton of Bern.
	Total Infected Cases (Viremic) — Bern	2015	2016	2017	2018	2019	2020	2021	2022	2023	2024	2025	2026	2027	2028	2029	2030
	2020 Base	5615.81	5357.4	5073.03	4834.56	4645.82	4514.87	4460.83	4322.56	4183.72	4044.96	3906.27	3769.47	3632.75	3496.2	3359.93	3224.07
	WHO Targets	5615.81	5357.4	5073.03	4834.56	4645.82	4514.87	4460.83	4280.23	3936.2	3595.86	3259.19	2966.14	2676.27	2389.9	2107.37	1828.99
	COVID Delays (Long-term)	5615.81	5357.4	5073.03	4834.56	4645.82	4514.87	4460.83	4403.37	4343.82	4282.75	4220.11	4157.86	4093.91	4028.26	3960.94	3891.97
	SHS 2025+2030	5615.81	5357.4	5073.03	4834.56	4645.82	4514.87	4460.83	4203.27	3543.04	2891.46	2248.04	1613.28	1247.28	885.826	529.168	177.356
	Liver-Related Deaths — Bern	2015	2016	2017	2018	2019	2020	2021	2022	2023	2024	2025	2026	2027	2028	2029	2030
	2020 Base	33.2263	28.681	27.5551	26.885	26.9007	27.8972	28.1977	28.5659	28.9663	29.3671	29.7783	30.1322	30.4057	30.5784	30.6318	30.5845
	WHO Targets	33.2263	28.681	27.5551	26.885	26.9007	27.8972	27.7602	26.0523	24.4133	22.78	21.5046	19.9825	18.2095	16.1709	13.8695	11.3347
	COVID Delays (Long-term)	33.2263	28.681	27.5551	26.885	26.9007	27.8972	29.0328	30.2768	31.6014	32.9817	34.4391	35.9081	37.3683	38.8008	40.1864	41.5537
	SHS 2025+2030	33.2263	28.681	27.5551	26.885	26.9007	27.8972	26.9648	22.0525	17.7313	13.7507	9.93529	7.89648	5.62368	3.13882	0.532413	0.0118421
	Incidence — Decompensated Cirrhosis — Bern	2015	2016	2017	2018	2019	2020	2021	2022	2023	2024	2025	2026	2027	2028	2029	2030
	2020 Base	17.6457	15.4881	15.1146	15.0639	15.3507	16.0731	16.3906	16.7029	16.9981	17.2651	17.5131	17.7116	17.8513	17.9245	17.9235	17.8604
	WHO Targets	17.6457	15.4881	15.1146	15.0639	15.3507	16.0731	16.1718	15.4407	14.6907	13.8851	13.2078	12.3948	11.4396	10.3405	9.10044	7.73728
	COVID Delays (Long-term)	17.6457	15.4881	15.1146	15.0639	15.3507	16.0731	16.8084	17.5526	18.2998	19.0438	19.7997	20.5382	21.2516	21.9325	22.5723	23.1869
	SHS 2025+2030	17.6457	15.4881	15.1146	15.0639	15.3507	16.0731	15.7739	13.4334	11.2196	8.98797	6.64418	5.27993	3.72336	2.04514	0.34141	0.00747359
	Incidence — HCC — Bern	2015	2016	2017	2018	2019	2020	2021	2022	2023	2024	2025	2026	2027	2028	2029	2030
	2020 Base	22.522	19.8908	19.4435	19.3894	19.7485	20.645	21.0288	21.3979	21.7375	22.0343	22.2997	22.4971	22.6161	22.6482	22.5854	22.4438
	WHO Targets	22.522	19.8908	19.4435	19.3894	19.7485	20.645	20.7544	19.8093	18.8264	17.7636	16.8574	15.7803	14.5268	13.097	11.4967	9.75031
	COVID Delays (Long-term)	22.522	19.8908	19.4435	19.3894	19.7485	20.645	21.5525	22.4644	23.3729	24.2696	25.1727	26.0463	26.8812	27.6686	28.3991	29.0926
	SHS 2025+2030	22.522	19.8908	19.4435	19.3894	19.7485	20.645	20.2557	17.2831	14.434	11.5429	8.50523	6.73233	4.73092	2.5899	0.431159	0.00961684

## Sheet: Scenario tables
	2020 Base	2015	2019	2020	2021	2022	2025
	Treated	110	130	40	130	130	130
	Newly Diagnosed	270	90	90	90	90	80
	Fibrosis Stage	≥F2	≥F0	≥F0	≥F0	≥F0	≥F0
	New Infections	21.1895	8.52395	5.03831	2.39452	1.47705	1.23463
	Treated Age	15–85+	15–85+	15–85+	15–85+	15–85+	15–85+
	SVR	0.95	0.95	0.98	0.98	0.98	0.98
	COVID long term delays	2015	2019	2020	2021	2022	2025
	Treated	110	130	40	40	40	40
	Newly Diagnosed	270	90	90	90	90	80
	Fibrosis Stage	≥F2	≥F0	≥F0	≥F0	≥F0	≥F0
	New Infections	21.1895	8.52395	5.03831	2.39452	1.50055	1.31082
	Treated Age	15–85+	15–85+	15–85+	15–85+	15–85+	15–85+
	SVR	0.95	0.95	0.98	0.98	0.98	0.98
	WHO Targets	2015	2019	2020	2021	2022	2025
	Treated	110	130	40	170	340	300
	Newly Diagnosed	270	90	90	200	250	90
	Fibrosis Stage	≥F2	≥F0	≥F0	≥F0	≥F0	≥F0
	New Infections	21.1895	8.52395	5.03831	2.39452	1.46473	1.06511
	Treated Age	15–85+	15–85+	15–85+	15–85+	15–85+	15–85+
	SVR	0.95	0.95	0.98	0.98	0.98	0.98
	SHS 2025+2030	2015	2019	2020	2021	2022	2026
	Treated	110	130	40	250	670	400
	Newly Diagnosed	270	90	90	230	500	40
	Fibrosis Stage	≥F2	≥F0	≥F0	≥F0	≥F0	≥F0
	New Infections	21.1895	8.52395	5.03831	2.39452	1.44235	0.586324
	Treated Age	15–85+	15–85+	15–85+	15–85+	15–85+	15–85+
	SVR	0.95	0.95	0.98	0.98	0.98	0.98
